# Supplementary material for: Genome-Wide Identification and Analysis of MAPK and MAPKK Gene Families in Brachypodium distachyon
Source: PLoS One. 2012 Oct 17;7(10):e46744. doi: 10.1371/journal.pone.0046744 (PMC3474763; doi:10.1371/journal.pone.0046744)
Supplement: Table S1 — The primer sequences used for RT-PCR amplification and gene cloning of the two family genes. (XLSX) [file pone.0046744.s005.xlsx]

## Sheet: Sheet1
Supplementary Table S1: The primer sequences used for RT-PCR amplification and gene cloning of the two family genes.
a: The primer sequences used for RT-PCR amplification of 16 MAPK genes and 12 MAPKK genes
MAPK genes	primers		MAPKK genes	primers
BdMPK3	Forward	TCGCCTTCAATCCCCTCC	BdMKK1	Forward	GGAATGTGCCACTGGAAACT
	Reverse	CAAGCATTTTTATTCGCACAGC		Reverse	GAAGGTACACGCAGCCATAA
BdMPK4	Forward	ATGAAGAACCCACATGCCCG	BdMKK3-1	Forward	GATGCCCAGCGTGGAGGAAC
	Reverse	GGGCTACCAAACGAGCTGTAAG		Reverse	TTGCCCAATAAGGTTCCCAC
BdMPK6	Forward	CAGACGAGAAGGGCTCAGGGTG	BdMKK3-2	Forward	CGTGCAAATGAGGAAACAGGAA
	Reverse	TAAGCAATGGTGGCTGGGACAT		Reverse	CTTGTTGCCCAATAAGGTTTCC
BdMPK7-1	Forward	TGTCTCCTCTGTATGACCCAAG	BdMKK3-3	Forward	TGTCTGGCTCATTCATTGTGGG
	Reverse	CACCACCATGTATTAGCACAATC		Reverse	CAAATGGAAGACAACCGACATG
BdMPK7-2	Forward	CCATACACCCCAGGCACTC	BdMKK4	Forward	CGACCCGGACATGGATAGATGG
	Reverse	GCGTCTAAGATTACAACTTACACCG		Reverse	GAGGTGCGATTCAGCAACAACG
BdMPK11	Forward	AGCAACAATTTCGTTCACGG	BdMKK5	Forward	CCAAATACAGCGTCAGGTCG
	Reverse	TCAGCTCATGTATTCCCCCA		Reverse	GGCAGAGGAGGTTCAGAGGC
BdMPK14	Forward	ACATCAAGACCCTTCCCTACACT	BdMKK6	Forward	CACAGGGACATAAAGCCATCTA
	Reverse	GCCGTGGTTACTTAATAGGTGC		Reverse	TTCAGGACGAATATGTGATGCT
BdMPK16	Forward	GCAAATAAACTACCTGCTACCG	BdMKK10-1	Forward	GGCTGGTTCCAAACTTCGACAC
	Reverse	TCAGAAACATAAAATCGTTCAATAA		Reverse	TATTCCCTCAAAGGCTCAACCC
BdMPK17	Forward	TCGAGGACCTGGATCTCGTTGG	BdMKK10-2	Forward	AGGAACCAATCCGAGCTGATGT
	Reverse	GCAGCAGCAACTACTCCATAACT		Reverse	TGCTTGACAATCCCTTGAACCT
BdMPK20-1	Forward	GCCAAAAAGTGGTTCTTCTGATAG	BdMKK10-3	Forward	TACCATTTGCCCGCTTTCAG
	Reverse	TTCCCTTCTGCCTTCTCACTGT		Reverse	GGTTTGGATGCCCTCGACTA
BdMPK20-2	Forward	GACATGAGAGCATCCCCCTATC	BdMKK10-4	Forward	GCGTGTAAATGTTGAACTGTCG
	Reverse	GCCAAGAGCACCGCTTCTGT		Reverse	AAGCTGCTTACGTTGATGTTTGT
BdMPK20-3	Forward	ATTTGAGGGTCGTAGAGTAACA	BdMKK10-5	Forward	AAGTTTAGGGATTGACAAGTGG
	Reverse	GACACACTAATGCCAACCAG		Reverse	ACCGGATAGAATTACAGAAGAAGC
BdMPK20-4	Forward	TTCGAGAATTCAAGCACTATGG
	Reverse	CACTGTCTGAATCTTCGGCTG
BdMPK20-5	Forward	TGCGGTCTTCGCCTTACTACAT
	Reverse	AAGAAGAGAAGATTGGCACACAGT
BdMPK21-1	Forward	TGCCCAGTAATACCACCTCC
	Reverse	CCACAACACCATAACTCCCT
BdMPK21-2	Forward	TCATTCTACTTCGTCCATAGCG
	Reverse	GCCACTAACTACAGCAGGTTTCT
b: The primer sequences used for cDNA cloning of 6 MAPKs and 6 MAPKKs.
MAPK genes	primers		MAPKK genes	primers
BdMPK3	Forwad1	CAGGAGGGGATTTGTTTGGG	BdMKK1.1	Forwad1	CCGACCATCCACCCAGACGA
	Forwad2	CGGAATTCATGGACGGCGCTCCGGTGGCCG		Forwad2	ATGAGGAAGCCGGGCAAGCTCG
	Reverse	CGGGATCCCCTAGTATCGGAAGTTGGGGTTC		Reverse	TCACAACACGATTTGTTTGAAAGT
BdMPK6	Forwad1	TTCCACCGCCTCCCATCCCG	BdMKK1.2	Forwad1	CCGACCATCCACCCAGACGA
	Forwad2	CGGGATCCCG ATGGACGGCGGGGCTCAGCCGC		Forwad2	ATGAGGAAGCCGGGCAAGCTCG
	Reverse	AACTGCAGACTACTGGTAATCAGGGTTGAATGC		Reverse	TTACTTGAAAGTGGCAAGTGGCG
BdMPK7-1	Forwad1	TCCTTTCCTCGCTGTCGTCT	BdMKK3-1	Forwad1	GAACCACGCAGGGCATTTAC
	Forwad2	CGGAATTCATGCCCTCGCGCTTCCCCTTCC		Forwad2	ATGGCGGGGCTAGAGGAGTTGA
	Reverse	AACTGCAGATCACATATTCACCATTCTGGCAGC		Reverse	TCAGGCTTGGATGATGTAGAGA
BdMPK11	Forwad1	CCCCAACGCTCCTTATCTCC	BdMKK3-2	Forwad1	TCCCCGCTTGCCTATGAGTG
	Forwad2	CGGAATTCATGCGCATGGAAGGCGGCGGCG		Forwad2	ATGGCGGGGCTGGAGGAGTTG
	Reverse	CGGGATCCCTCAGTGAATCGGTTCAGGGTTG		Reverse	TCATGCTTGGATAATGTAGAGATC
BdMPK14	Forwad1	GACGGATGAGACCATGCCAATT	BdMKK6.1	Forwad1	ATCTCCAACCTACTTCCCAACT
	Forwad2	CGGAATTCATGGCAATGCTGGTGGATCCTC		Forwad2	ATGAGGGGGAAGAAACCGCTCA
	Reverse	AACTGCAGATCACATGCTTATTGCTGTAGCAGC		Reverse	TTATTCAGGTACATTCATAGGTGG
BdMPK17	Forwad1	TGGTGGTAGTGAGGGACGAG	BdMKK6.2	Forwad1	ATCTCCAACCTACTTCCCAACT
	Forwad2	CGGAATTC ATGGTGGGAGGGGGCGGCATCG		Forwad2	ATGAGGGGGAAGAAACCGCTCA
	Reverse	CGGGATCCCCTAGGGGTGCATCCTGGAGACC		Reverse	TTACCAACAAGGACACACAAACAG
Note: The specific primers were designed according to the MAPK and MAPKK family gene and promoter sequences by Primer 5 software
