# Supplementary material for: Genome-Wide Identification and Analysis of MAPK and MAPKK Gene Families in Brachypodium distachyon
Source: PLoS One. 2012 Oct 17;7(10):e46744. doi: 10.1371/journal.pone.0046744 (PMC3474763; doi:10.1371/journal.pone.0046744)
Supplement: Table S2 — Annotation of the Brachypodium distachyon MAPK and MAPKK gene families. (XLSX) [file pone.0046744.s006.xlsx]

## Sheet: Sheet1
Supplementary Table S2: Annotation of the Brachypodium distachyon MAPK and MAPKK gene families.
MAPK family	Bd gene name	Bd gene model	GenBank accession	Length (Amino acid)	EST	Promoter_CBFHV	Promoter_GCCCORE	Promoter_WBOX	Promoter_DRECRT
	BdMPK3	Bradi1g65810	JX297545	369	10	2	2	10	2
	BdMPK4	Bradi3g32000		375	13	2	1	15	0
	BdMPK6	Bradi1g49100	JX297546	391	16	3	2	4	2
	BdMPK7-1	Bradi1g34030	JX297547	391	10	0	4	12	0
	BdMPK7-2	Bradi4g24912		369	10	2	2	9	1
	BdMPK11	Bradi3g16560	JX297548	387	2	1	0	4	1
	BdMPK14	Bradi3g03780	JX297549	369	8	3	0	8	3
	BdMPK16	Bradi2g36470		544	15	2	4	6	2
	BdMPK17	Bradi1g34700	JX297550	391	16	1	3	6	1
	BdMPK20-1	Bradi2g44350		615	12	2	4	10	2
	BdMPK20-2	Bradi2g15317		597	15	2	0	7	1
	BdMPK20-3	Bradi1g41780		421	5	3	6	5	1
	BdMPK20-4	Bradi2g45870		580	13	3	2	3	1
	BdMPK20-5	Bradi2g16337		581	18	2	1	2	0
	BdMPK21-1	Bradi2g15620		595	0	0	2	4	0
	BdMPK21-2	Bradi2g45010		577	0	0	0	13	0
MAKK family	BdMKK1	Bradi1g51000	JX297551,JX308237 (alternative splicing)	349	26	1	3	15	0
	BdMKK3-1	Bradi4g39490	JX297552	524	5	0	2	5	0
	BdMKK3-2	Bradi1g41860	JX297553	524	7	0	0	7	0
	BdMKK3-3	Bradi3g11260		560	6	0	2	10	0
	BdMKK4	Bradi3g53650		358	0	2	1	1	1
	BdMKK5	Bradi1g46880		344	1	5	2	1	3
	BdMKK6	Bradi1g75150	JX297554, JX297555 (alternative splicing)	357	16	1	5	6	1
	BdMKK10-1	Bradi1g11525		348	0	1	3	13	0
	BdMKK10-2	Bradi1g69400		341	2	0	5	8	0
	BdMKK10-3	Bradi1g10800		345	0	1	2	14	1
	BdMKK10-4	Bradi1g10770		342	0	0	1	14	0
	BdMKK10-5	Bradi1g10790		333	0	0	1	7	0

## Sheet: Sheet2
	WBOX	CBFHV	DRECRT	GCCCORE
Bradi2g16337.1	2	2	0	1
Bradi2g45870.1	3	3	1	2
Bradi1g41780.1	5	3	1	6
Bradi2g15317.1	7	2	1	0
Bradi2g44350.1	10	2	2	4
Bradi2g36470.1	6	2	2	4
Bradi1g34700.1	6	1	1	3
Bradi2g15620.1	4	0	0	2
Bradi2g45010.1	13	0	0	0
Bradi1g34030.1	12	0	0	4
Bradi4g24912.1	9	2	1	2
Bradi3g03780.1	8	3	3	0
Bradi1g49100.1	4	3	2	2
Bradi1g65810.1	10	2	2	2
Bradi3g16560.1	4	1	1	0
Bradi3g32000.1	15	2	0	1
