# Supplementary material for: Genome-Wide Identification and Analysis of MAPK and MAPKK Gene Families in Brachypodium distachyon
Source: PLoS One. 2012 Oct 17;7(10):e46744. doi: 10.1371/journal.pone.0046744 (PMC3474763; doi:10.1371/journal.pone.0046744)
Supplement: Table S3 — The expression profiles (log2 based value) of the two family genes of Arabidopsis under different developmental stages. (XLSX) [file pone.0046744.s007.xlsx]

## Sheet: Table S3
Supplementary Table S3: The expression profiles (log2-based values) of the two family genes of Arabidopsis under different developmental stages(Arabidopsis AtGenExpress data).
MAPK	cotyl	hyp	root7	veg_leaf	leaf_1-2	shoot_veg	seedl_green	shoot_trans	root17	roset4_1l	roset2	roset4	roset6	roset8	roset10	roset12	lf7_petio	lf7_prox	lf7_distal	whole21d	whole22d	whole23d	senescent	cauline	stem_2nd	stem_1st	inflo	flow9	flow10/11	flow12	flow12_sepal	flow12_petal	flow12_stam	flow12_carp	flow15	flow15_pedi	flow15_sepal	flow15_petal	flow15_stam	flow15_carp	pollen	sil3	sil4	sil5	seed6	seed7	seed8	seed9	seed10
AtMPK1	6.74	6.61	7.13	6	6.33	6.14	6.25	6.32	7.78	6.22	7.31	7.22	6.99	6.77	6.83	6.54	6.66	6.91	6.86	6.8	7.06	7.17	8.44	7.93	8.29	7.55	6.45	6.48	6.62	6.36	6.66	7.29	6.42	6.91	6.92	7.42	7.08	7.26	7.18	6.61	6.7	6.42	6.44	6.58	6.73	6.76	6.38	6.09	6.18
AtMPK2	8.54	8.42	9.01	7.29	7.7	7.26	7.1	7.38	9.12	7.47	8.59	8.77	8.6	8.47	8.26	7.94	8.64	8.56	8.72	8.47	8.47	8.43	8.87	8.84	9.3	9.15	7.17	7.26	7.22	7.11	7.39	7.72	6.86	7.26	7.73	8.53	8.16	7.75	7.68	7.37	6.18	7.65	7.47	7.58	7.78	7.67	6.8	6.38	6.44
AtMPK3	11.17	10.4	10.51	10.05	10.32	9.13	8.29	7.21	11.06	8.81	10.89	11	10.92	10.84	10.62	10.31	10.12	10.64	10.84	11.1	9.88	10.19	11.11	10.98	9.95	9.11	7.31	7.72	7.86	7.53	9.86	8.84	7.1	9.14	9.08	9.16	9.93	10.06	8.6	8.5	7.3	8.01	7.88	8.07	8.46	8.66	9.07	9.27	9.24
AtMPK4	9.57	9.48	9.53	9.5	9.3	9.5	9.78	9.69	9.61	9.62	9.28	9.58	9.59	9.72	9.75	9.64	9.78	9.79	9.76	9.7	9.77	9.92	9.75	9.52	9.61	9.76	9.81	9.61	9.66	9.3	9.5	9.35	8.37	9.45	9.48	9.76	9.89	9.19	9.04	9.5	6.67	9.35	9.28	9.34	9.43	9.22	9.13	9.28	9.27
AtMPK5	8.41	6.73	6.72	7.08	7.36	7.01	6.52	7.03	6.64	6.86	8.65	8.61	8.33	8.14	7.76	7.18	7.66	8.44	8.87	8.36	7.75	7.8	9.3	9.16	7.68	5.86	6.91	6.44	6.02	5.98	7.34	5.14	5.19	6.32	6.77	6.19	8.74	6.96	5.68	5.97	5.8	6.23	6.87	6.56	5.78	5.27	4.64	4.94	5.04
AtMPK6	8.6	8.56	9.18	8.71	8.55	8.83	8.37	8.97	9.41	8.48	8.83	8.74	8.74	8.62	8.58	8.46	8.67	8.55	8.64	8.73	8.83	8.83	9.28	9.15	9.39	8.78	8.75	8.54	8.51	8.99	8.58	8.87	10.14	8.76	8.83	9.16	8.93	8.97	9.55	8.82	11.38	8.62	8.62	8.74	8.82	8.91	9.38	9.53	9.42
AtMPK7	7.34	6.86	7.47	7.14	6.94	7.37	7.33	7.79	7.47	7.3	7.92	7.63	7.44	7.3	7.21	7.22	7.42	7.23	7.36	7.67	7.8	7.92	9.44	8.34	8.36	7.86	7.59	7.85	8.03	8.13	8.38	8.6	8.31	8.25	8.66	8.34	9.28	8.9	9.01	8.4	7.26	7.71	8.48	8.62	8.46	8.71	8.94	8.85	9.07
AtMPK8	7.87	7.73	8.12	7.35	7.67	7.55	7.87	7.44	8.14	7.93	7.87	7.9	7.72	7.82	7.7	7.56	7.84	7.84	7.91	7.78	7.88	7.97	7.93	7.99	7.3	8.51	7.53	7.53	7.76	8.41	8.36	7.96	10.39	7.41	7.95	7.71	8.17	8.18	9.25	7.38	11.1	7.58	7.51	7.09	6.1	6.17	6.71	7.02	6.8
AtMPK9	8.2	7.72	7.9	8.13	8.26	7.83	8.48	7.93	7.77	8.19	8.69	8.45	8.35	8.41	8.23	8.05	8.14	8.56	8.72	8.03	8	7.9	5.79	7.22	7.98	8.2	8.12	8.47	8.34	8.54	8.22	8.66	10.05	8.22	8.32	8.62	7.69	8.92	9.84	8.46	10.38	7.62	7.15	7.5	6.95	6.86	6.99	7.13	6.96
AtMPK10	6.44	5.96	5.9	6.18	6.78	6.07	6.84	5.97	5.74	6.7	6.22	6.18	6.42	6.28	6.43	6.37	6.24	6.36	6.2	6.28	6.34	6.26	6.17	6.2	6.14	6.17	6.46	6.17	6.1	5.97	6.17	6.15	6.4	6.06	6.06	6.62	6.26	6.34	6.36	6.04	7.87	6.37	6.53	6.03	6.41	6.5	6.81	7.07	6.99
AtMPK11	7.68	5.52	5.4	5.06	5.68	4.89	5.03	5.34	5.49	5.68	7.14	8.74	9.13	9.17	8.97	7.82	7.82	8.81	9.16	8.99	6.77	7.04	8.33	7.59	5.9	5.88	5.56	5.06	5.43	5.78	8	4.96	5.52	5.01	7.61	7.59	9.24	6.45	6.75	5.13	6.03	5.95	4.8	5.01	4.95	5.24	6.04	6.36	6.7
AtMPK12	6.67	5.06	5.26	6.39	7.45	5.63	7.15	5.6	5.74	7.36	6.49	6.87	6.8	7	7.16	7.12	6.7	7.09	6.97	6.84	6.99	7.01	7.09	7.82	6.48	5.77	5.86	6.03	6.37	5.74	7.27	5.82	6.4	5.91	6.02	6.8	7.37	5.81	7.07	5.74	6.74	6.2	6.25	6.27	6.15	6.16	5.85	6.41	6.02
AtMPK13	5.07	9.01	8.05	5.88	5.75	6.37	6.14	6.37	6.88	5.76	4.86	5.16	5.59	5.67	5.57	5.94	6.23	5.36	5.09	5.41	5.43	5.36	4.65	4.73	5.57	7.82	6.45	6.1	6.1	5.68	4.69	5.26	4.56	5.93	4.6	5.67	4.69	4.3	4.18	4.96	5.23	5.25	3.95	4.21	4.44	4.28	4.37	4.35	4.3
AtMPK14	4.01	4.23	4.09	3.96	4.06	4.11	4.12	4.06	4.11	4.02	4.02	4.13	4.07	3.91	4	4.06	3.82	4.08	3.9	4.03	4.05	4.02	4.44	4.19	4.5	4.25	4.22	4.2	4.33	4.08	4.21	4.19	4.4	4.27	4.41	4.32	4.57	4.91	4.78	4.15	4.95	3.99	4.26	4.36	4.08	4.03	4.23	4.25	4.26
AtMPK15	8.14	7.25	7.5	7.17	7.92	7.12	7.84	6.93	7.47	7.67	8.12	8.05	8.05	7.81	7.71	7.33	7.03	7.83	7.97	7.69	7.81	7.85	8.6	8.22	6.98	7.08	7.09	7.16	7.29	7.34	7.89	7.28	8.57	6.91	7.49	7.29	8.39	8.1	8.13	6.85	9.36	6.42	6.65	6.54	6.27	6.47	6.35	6.78	6.65
AtMPK16	8.85	8.38	8.8	8.38	8.67	8.41	8.56	8.37	8.67	8.3	8.44	8.67	8.55	8.53	8.3	8.32	8.44	8.49	8.58	8.51	8.45	8.55	8.35	9	8.72	8.82	8.34	8.2	8.25	8.12	8.38	8.59	7.8	8.08	8.2	8.41	8.35	8.74	8.11	8.14	6.03	7.27	8.22	8.25	7.62	7.72	7.35	7.72	7.24
AtMPK17	9.91	10.14	10.04	9.87	9.8	9.73	8.86	9.5	9.76	9.15	9.62	9.64	9.84	9.93	9.74	9.62	9.43	9.63	9.86	9.91	9.04	9.16	9.62	9.57	9.62	9.61	9.41	9.42	9.56	9.63	9.69	9.98	10.06	9.68	10.26	9.64	10.11	10.56	11.14	9.58	12.25	9.67	9.15	9.11	9.13	9.25	10.74	10.66	10.87
AtMPK18	7.71	7.67	7.78	7.83	7.86	7.84	8.27	7.75	7.39	8.07	8.8	7.94	7.97	8.09	7.95	7.9	7.63	8.02	8.02	7.55	7.71	8.05	8.06	8.49	7.48	7.2	7.38	7.16	7.03	6.97	6.63	7.63	7.38	7.46	7.1	7.24	7.47	7.7	7.38	7.26	7.18	6.89	7.35	7.54	8.4	8.83	8.08	8.27	7.84
AtMPK19	7.54	7.97	8.01	7.82	7.43	7.85	8.52	8.06	7.74	7.6	7.09	7.14	7.3	7.28	7.26	7.49	7.09	7.13	7.18	7.29	7.64	7.59	7.61	7.75	8.94	8.24	7.82	8.12	7.82	7.98	8	8.77	8.32	7.82	8.06	7.7	8.44	8.84	8.35	7.69	9.87	7.14	10.08	10.07	9.68	10.02	9.07	9.2	9.04
AtMPK20	8.21	9.1	9.03	8.57	8.45	8.63	8.72	8.69	8.95	8.63	8.45	8.62	8.61	8.79	8.69	8.59	8.74	8.67	8.71	8.46	8.63	8.61	7.45	8.11	9.34	9.53	8.67	8.59	8.77	8.39	8.17	9.15	8.16	8.47	7.84	8.68	7.32	7.97	7.7	8.23	9	8.76	8.32	8.35	8.7	8.97	8.84	8.69	8.52
MAPKK	cotyl	hyp	root7	veg_leaf	leaf_1-2	shoot_veg	seedl_green	shoot_trans	root17	roset4_1l	roset2	roset4	roset6	roset8	roset10	roset12	lf7_petio	lf7_prox	lf7_distal	whole21d	whole22d	whole23d	senescent	cauline	stem_2nd	stem_1st	inflo	flow9	flow10/11	flow12	flow12_sepal	flow12_petal	flow12_stam	flow12_carp	flow15	flow15_pedi	flow15_sepal	flow15_petal	flow15_stam	flow15_carp	pollen	sil3	sil4	sil5	seed6	seed7	seed8	seed9	seed10
AtMKK1	8.28	7.78	7.47	7.23	8.07	6.75	7.18	7.48	7.37	8.22	8.38	9.1	9.32	9.23	9.41	9.13	8.99	9.47	9.39	9.07	8.77	8.95	8.6	9	8.59	8.57	7.52	7.36	7.55	7.23	8.05	6.99	5.78	7.1	7.99	8.9	8.95	6.75	6.65	7.38	6.05	7.93	7.04	7.08	6.62	6.98	6.6	6.04	6.03
AtMKK2	9.35	9.04	8.88	8.53	8.74	8.52	8.73	8.85	8.85	9.08	9.41	9.81	9.94	9.74	9.75	9.21	9.7	9.87	9.84	9.65	9.72	9.76	9.76	9.78	9.29	9.33	8.7	8.9	8.79	8.94	9.41	9.27	8.27	8.97	9.01	9.64	9.91	8.55	8.43	8.74	4.55	8.97	8.23	8.13	8.2	7.99	7.73	7.87	7.94
AtMKK3	5.6	6.18	6.2	6.41	5.79	6.4	6.38	6.8	6.22	6.39	5.95	5.62	5.71	5.67	5.9	6.26	5.7	5.63	5.74	6.02	6.15	6.28	7.08	6.88	6.83	6.47	6.89	7.13	6.94	6.75	6.43	7.07	7.2	6.77	6.7	6.54	7.1	7.64	6.81	6.74	6.97	6.72	6.35	6.16	6.42	6.37	6.47	6.44	6.56
AtMKK4	8.48	7.36	7.84	7.57	7.33	7.58	6.98	7.54	8.08	6.76	8.24	8.23	8.44	8.34	8.07	7.6	7.59	8.36	8.51	8.03	7.61	7.77	8.67	8.62	7.75	7.48	7.45	6.99	6.91	6.81	8.07	7.27	7.05	7.35	7.32	7.29	8.34	7.55	7.11	7.01	6.71	6.98	7.57	7.46	7.54	7.01	6.95	6.46	6.81
AtMKK5	8.65	8.54	8.88	8.31	7.99	8.42	8.03	8.28	9.08	8.13	8.4	8.39	8.58	8.6	8.37	8.27	8.67	8.59	8.57	8.5	8.33	8.44	8.97	8.62	8.18	8.09	8.14	7.9	7.93	8.21	8.41	8.45	8.99	8.17	8.09	7.94	8.62	8.27	8.29	8.01	8.96	8.27	7.82	7.74	8.1	7.75	8.62	8.22	8.74
AtMKK6	5.65	8.55	8.29	8.52	5.98	8.54	7.07	8.58	7.86	6.53	5.33	5.62	5.94	6.19	6.43	7.01	6.65	5.99	5.77	6.54	6.41	6.3	4.92	5.11	5.58	6.44	8.46	8.32	7.33	6.75	5.32	5.52	5.62	7.74	5.82	6.55	5.3	5.14	5.24	7.26	6.07	7.18	8.71	8.59	8.41	7.61	5.82	5.09	5.34
AtMKK7	4.55	4.37	4.4	4.61	4.82	4.45	4.52	4.33	4.38	4.73	4.52	4.48	4.57	4.47	4.69	4.7	4.37	4.61	4.43	4.54	4.38	4.46	4.42	4.45	4.57	4.55	4.5	4.16	4.19	4.28	4.37	4.52	4.34	4.42	4.25	4.48	4.39	4.58	4.55	4.44	5.26	4.35	4.35	4.46	4.39	4.45	4.83	4.95	4.8
AtMKK8	4.83	4.47	4.49	4.57	4.86	4.56	4.69	4.58	4.29	4.81	4.58	4.61	4.78	4.73	4.89	4.69	4.57	4.75	4.72	4.49	4.55	4.49	4.38	4.51	4.5	4.47	4.52	4.46	4.42	4.46	4.59	4.49	4.73	4.49	4.4	4.75	4.57	4.64	4.66	4.51	6.01	4.54	4.46	4.5	4.76	4.56	4.64	4.79	4.99
AtMKK9	9.18	9.5	8.9	9.07	8.75	8.33	5.52	6.19	8.85	6.06	9.38	8.66	8.53	8.58	8.49	8.55	8.37	8.47	8.83	8.12	7.02	7.55	10.11	9.1	8.45	8.1	6.27	6.71	7.2	7.25	9.62	8.72	7.45	9.34	9.37	7.66	9.52	10.41	10.02	9.19	4.97	7.47	6.65	6.36	7.55	8.83	9.32	9.61	9.34
AtMKK10	4.07	3.96	4.01	4.2	4.12	4.17	3.9	4.16	3.98	4.19	4.09	3.9	4.36	4.1	4.12	4.21	4	4.21	3.97	4.16	4.11	4.01	4.1	4.03	3.96	3.8	4.04	3.95	3.9	4.16	4.02	3.92	4.94	4.11	3.91	4.2	4.12	4.22	4.25	3.83	5.25	3.87	3.88	3.94	4.16	4.29	4.43	5.2	4.78
[truncated: 14 more columns]
