# Supplementary material for: Genome-Wide Identification and Analysis of MAPK and MAPKK Gene Families in Brachypodium distachyon
Source: PLoS One. 2012 Oct 17;7(10):e46744. doi: 10.1371/journal.pone.0046744 (PMC3474763; doi:10.1371/journal.pone.0046744)
Supplement: Table S4 — The expression profiles of the two family genes of Arabidopsis , Brachypodium and rice under three different abiotic stress conditions. (XLSX) [file pone.0046744.s008.xlsx]

## Sheet: Sheet1
Supplemetary Table S4: The expression profiles (log2 based value) of the two family genes of Arabidopsis,Brachypodium and rice under the cold, drought and salt stress conditions.
Gene family	Bd Gene	Cold 3h	Drought (PEG) 3h	Salt 3h	At Gene	cold mock-shoot 3h	Cold-shoot 3h	log2 based ratio	DEGs	drought mock-shoot 3h	drought-shoot 3h	log2 based ratio	DEGs	Salt-mock-shoot 3h	Salt-shoot 3h	log2 based ratio	DEGs	Os Gene	Mock	Cold 3h	Drought 3h	Salt 3h	Cold 3h-log2 ratio	DEGs	Drought 3h-log2 ratio	DEGs	Salt 3h-log2 ratio	DEGs
MAPK	BdMPK3	1	1	0	AtMPK1	5.79572	5.31288	-0.482832	0	5.79572	6.11061	0.314899	0	5.79572	5.87652	0.0808019	0	OsMPK3	10.4168	11.5933	11.4251	10.3108	1.1765	1	1.0083	1	-0.106	0
	BdMPK4	1	1	0	AtMPK2	7.54032	7.07414	-0.46618	0	7.54032	7.33002	-0.210301	0	7.54032	7.72588	0.185556	0	OsMPK4	10.787	11.0644	11.4567	10.6398	0.2774	0	0.6697	1	-0.1472	0
	BdMPK6	1	1	0	AtMPK3	8.33002	9.31379	0.98377	1	8.33002	7.92778	-0.402243	0	8.33002	8.00899	-0.321032	0	OsMPK6	11.8297	11.7422	12.0623	11.8101	-0.0875	0	0.2326	0	-0.0196	0
	BdMPK7-1	1	1	0	AtMPK4	9.12244	9.06029	-0.0621492	0	9.12244	8.85969	-0.26275	0	9.12244	8.9297	-0.192738	0	OsMPK7	10.7729	10.2614	10.5455	10.6489	-0.5115	-1	-0.2274	0	-0.124	0
	BdMPK7-2	0	0	-1	AtMPK5	7.95942	8.16817	0.208748	0	7.95942	7.8125	-0.146924	0	7.95942	8.84471	0.885283	1	OsMPK14	10.726	10.6094	11.4852	10.7768	-0.1166	0	0.7592	1	0.0508	0
	BdMPK11	0	0	-1	AtMPK6	8.40791	8.17143	-0.236478	0	8.40791	8.20726	-0.200647	0	8.40791	8.3996	-0.00830667	0	OsMPK16	9.2598	9.7305	8.6485	8.8173	0.4707	0	-0.6113	-1	-0.4425	0
	BdMPK14	1	0	0	AtMPK7	7.2588	5.77347	-1.48533	-1	7.2588	7.31741	0.0586111	0	7.2588	8.20212	0.943322	1	OsMPK17-1	11.4895	12.0346	13.8834	12.4805	0.5451	1	2.3939	1	0.991	1
	BdMPK16	1	1	0	AtMPK8	7.99209	7.24174	-0.750344	-1	7.99209	7.82591	-0.166176	0	7.99209	7.77545	-0.216643	0	OsMPK17-2	8.3681	8.3965	8.2826	8.4097	0.0284	0	-0.0855	0	0.0416	0
	BdMPK17	0	1	-1	AtMPK9	8.0045	7.84078	-0.163723	0	8.0045	8.09935	0.0948464	0	8.0045	7.83983	-0.164668	0	OsMPK20-1	10.3519	10.4703	11.3294	10.4842	0.1184	0	0.9775	1	0.1323	0
	BdMPK20-1	0	1	0	AtMPK10	NA	NA	NA	NA	NA	NA	NA	NA	NA	NA	NA	NA	OsMPK20-2	11.1054	10.3321	10.3056	9.9675	-0.7733	-1	-0.7998	-1	-1.1379	-1
	BdMPK20-2	0	0	0	AtMPK11	5.50144	7.86326	2.36182	1	5.50144	5.20945	-0.291986	0	5.50144	5.74953	0.248095	0	OsMPK20-3	11.0468	10.4042	10.3897	10.4426	-0.6426	-1	-0.6571	-1	-0.6042	-1
	BdMPK20-3	0	0	0	AtMPK12	7.36894	7.1533	-0.215644	0	7.36894	7.14313	-0.225815	0	7.36894	7.65714	0.288197	0	OsMPK20-4	12.4112	12.5476	12.0963	12.3412	0.1364	0	-0.3149	0	-0.07	0
	BdMPK20-4	1	0	-1	AtMPK13	NA	NA	NA	0	NA	NA	NA	NA	NA	NA	NA	NA	OsMPK20-5	11.9622	12.7027	11.2611	10.8302	0.7405	1	-0.7011	-1	-1.132	-1
	BdMPK20-5	1	-1	-1	AtMPK14	NA	NA	NA	NA	NA	NA	NA	NA	NA	NA	NA	NA	OsMPK21-1	6.5899	6.3835	5.9178	4.3848	-0.2064	0	-0.6721	-1	-2.2051	-1
	BdMPK21-1	1	0	0	AtMPK15	7.783	7.84204	0.0590378	0	7.783	7.58871	-0.194284	0	7.783	8.09091	0.307908	0	OsMPK21-2	6.9554	6.4965	6.0753	7.1486	-0.4589	0	-0.8801	-1	0.1932	0
	BdMPK21-2	NA	NA	NA	AtMPK16	8.38111	8.1809	-0.200207	0	8.38111	8.51688	0.135772	0	8.38111	7.74953	-0.631576	-1
					AtMPK17	8.99365	9.13289	0.139239	0	8.99365	9.41511	0.421462	0	8.99365	8.73488	-0.258767	0
					AtMPK18	7.46842	7.3672	-0.101224	0	7.46842	7.6749	0.206478	0	7.46842	7.67913	0.210708	0
					AtMPK19	7.19131	7.20163	0.0103278	0	7.19131	7.35226	0.160958	0	7.19131	8.07494	0.883638	1
					AtMPK20	8.46168	7.76222	-0.699468	-1	8.46168	8.61434	0.152658	0	8.46168	8.56815	0.106462	0
No.of up-regulated genes		9	7	0					2				0				3							3		5		1
No.of down-regulated genes		0	1	5					3				0				1							3		6		4
the total number of regulated genes		9	8	5					5				0				4							6		11		5
MAPKK	BdMKK1	0	0	-1	AtMKK1	7.46189	6.74281	-0.719074	-1	7.46189	7.44626	-0.0156324	0	7.46189	7.56415	0.102261	0	OsMKK1	10.9204	11.0815	10.555	10.3292	0.1611	0	-0.3654	0	-0.5912	-1
	BdMKK3-1	0	0	-1	AtMKK2	8.20359	8.22617	0.0225786	0	8.20359	8.17268	-0.0309152	0	8.20359	7.98755	-0.216044	0	OsMKK3	9.4726	9.2623	9.0769	9.1175	-0.2103	0	-0.3957	0	-0.3551	0
	BdMKK3-2	0	1	-1	AtMKK3	5.89966	5.3505	-0.549162	0	5.89966	5.77215	-0.127509	0	5.89966	6.05745	0.157791	0	OsMKK4	7.8594	10.091	9.7	8.4969	2.2316	1	1.8406	1	0.6375	1
	BdMKK3-3	0	0	0	AtMKK4	5.77742	6.91229	1.13487	1	5.77742	5.88387	0.106445	0	5.77742	5.58946	-0.187956	0	OsMKK5	9.2196	8.8652	9.1712	9.4751	-0.3544	0	-0.0484	0	0.2555	0
	BdMKK4	1	1	-1	AtMKK5	7.53255	6.89239	-0.64016	-1	7.53255	7.12825	-0.404299	0	7.53255	7.38629	-0.146257	0	OsMKK6	11.8165	12.2144	11.8199	11.4508	0.3979	0	0.0034	0	-0.3657	0
	BdMKK5	-1	1	-1	AtMKK6	5.38543	5.48543	0.0999958	0	5.38543	5.63662	0.251194	0	5.38543	5.74281	0.357384	0	OsMKK10-1	6.3625	6.1691	6.9914	5.8551	-0.1934	0	0.6289	1	-0.5074	-1
	BdMKK6	0	1	-1	AtMKK7	NA	NA	NA	NA	NA	NA	NA	NA	NA	NA	NA	NA	OsMKK10-2	9.7615	11.4482	9.5368	10.2134	1.6867	1	-0.2247	0	0.4519	0
	BdMKK10-1	0	1	0	AtMKK8	NA	NA	NA	NA	NA	NA	NA	NA	NA	NA	NA	NA	OsMKK10-3	NA	NA	NA	NA	NA	NA	NA		NA	NA
	BdMKK10-2	0	0	0	AtMKK9	6.11374	8.36763	2.25389	1	6.11374	6.52199	0.408251	0	6.11374	7.4208	1.30706	1
	BdMKK10-3	1	1	0	AtMKK10	NA	NA	NA	NA	NA	NA	NA	NA	NA	NA	NA	NA
	BdMKK10-4	0	1	-1
	BdMKK10-5	1	1	0
No.of up-regulated genes		2	8	0					2				0				1							2		2		1
No.of down-regulated genes		1	0	7					2				0				0							0		0		2
the total number of regulated genes		3	8	7					4				0				1							2		2		3
