# Supplementary material for: Genome-Wide Identification and Analysis of MAPK and MAPKK Gene Families in Brachypodium distachyon
Source: PLoS One. 2012 Oct 17;7(10):e46744. doi: 10.1371/journal.pone.0046744 (PMC3474763; doi:10.1371/journal.pone.0046744)
Supplement: Table S5 — The expression profiles (log2 based value) of the two family genes of rice under different developmental stages. (XLSX) [file pone.0046744.s009.xlsx]

## Sheet: ricemapktiss
Supplementary Table S5: The expression profiles (log2-based values) of the two family genes of rice under different developmental stages (Rice Affymetrix Expression Data).
MAPK	Seedling shoot	Seedling root	Root_7d_seedling	Mature_leaf	Young_leaf	SAM	Young_inflorescence_P1		Inflorescence_P2	Inflorescence_P4	Inflorescence_P5	Inflorescence_P6	Anther	Stigma	Ovary	Suspension_cell	Embryo	Endosperm	Seed_S1	Seed_S2	Seed_S3	Seed_S4	Seed_S5
OsMPK3	9.6121	10.6486	10.8377	13.4962	12.8312	7.6171	12.1809	11.9992	12.6245	12.9486	10.2245	13.308	9.308	9.2104	7.7615	10.9164	9.3313	9.1793	13.2279	11.8728	10.5388	10.3735	9.8331
OsMPK4	10.8504	11.5148	11.1016	11.0672	10.9919	10.9717	11.2114	10.9145	11.2029	11.1761	11.0496	11.331	10.1255	11.3881	10.8852	11.177	10.3303	10.675	11.4853	10.9691	10.5623	9.764	9.5711
OsMPK6	11.5598	11.7554	11.8879	11.4503	11.6471	11.9878	11.8225	11.5413	11.7742	11.69	11.7615	11.5829	11.7442	11.8852	11.303	11.4603	11.288	11.1857	11.7455	11.6564	11.3059	10.8973	10.4952
OsMPK7	11.2446	11.4081	11.1163	11.0198	11.4166	11.706	11.9296	12.2512	11.8878	11.6435	11.3718	11.3423	11.4456	12.3638	11.8855	11.6954	12.1724	11.2706	11.0244	11.0189	10.6431	10.989	11.0838
OsMPK14	11.4021	11.4906	11.0154	11.454	11.301	10.3751	9.7501	9.7272	10.2718	10.4467	11.0126	11.0846	11.8568	12.2004	11.0978	11.0377	11.8087	11.6731	11.1229	11.1404	11.4339	11.5621	10.9312
OsMPK16	8.235	8.4218	8.9568	9.3547	9.4678	10.4202	10.459	9.7794	9.8622	9.9402	10.0118	8.3635	8.169	9.6883	10.0206	6.454	9.3395	7.9923	8.5944	7.1291	7.4978	6.6813	6.7022
OsMPK17-1	11.2412	11.6773	11.7458	13.2569	13.5572	12.3541	13.4667	13.5396	13.528	13.451	11.5005	12.7517	11.3369	11.8032	10.831	11.6323	12.6193	10.6618	13.1549	12.0734	12.057	11.5748	10.9852
OsMPK17-2	9.0781	9.9345	8.6339	9.0465	10.1288	8.1542	8.1005	7.4987	8.497	7.582	7.2011	7.3236	6.8843	6.6119	7.6253	10.7129	7.8023	10.2725	9.1358	9.2373	9.7644	10.6217	10.8703
OsMPK20-1	9.58433	10.1344	10.536	9.21	9.47247	11.1448	11.1513	10.4968	10.9401	10.3231	10.702	10.0004	12.8873	9.0401	9.96663	10.9098	11.2885	10.9155	9.82503	9.19527	11.9245	12.727	13.1528
OsMPK20-2	10.4363	9.708	10.7615	9.9915	7.9522	9.8066	9.4664	9.0455	9.6985	9.8539	11.2244	10.1373	11.5486	10.8498	9.6461	8.9358	8.9155	9.3447	9.6822	9.0873	10.1142	10.0504	9.2889
OsMPK20-3	10.8658	10.342	9.9635	11.5476	11.4919	11.025	10.9043	10.6638	10.6712	10.4557	10.4835	9.7153	10.382	11.2822	11.0503	10.6348	10.9848	11.1265	10.3624	10.1155	10.3654	10.0997	10.3957
OsMPK20-4	9.46407	8.96493	9.3612	9.72687	10.2601	9.42013	9.37547	8.54383	9.2182	9.39023	9.51917	9.41397	10.3082	9.66183	9.04803	8.57153	8.68583	8.91113	9.9629	8.59267	9.35793	8.9276	9.00897
OsMPK20-5	11.1925	11.6857	11.6447	13.4997	11.3367	10.153	12.4217	11.8398	12.886	12.8693	10.7246	12.2097	8.2786	8.937	9.5215	10.0791	11.9595	11.8038	11.8379	10.79	11.4418	11.328	10.5116
OsMPK21-1	6.2471	7.4683	8.3869	6.0174	6.0828	8.2537	6.5429	5.0145	6.1668	6.0783	6.6827	8.8135	13.5739	6.4576	7.7563	9.1839	9.7243	9.109	5.2791	7.2342	7.989	8.2248	7.6927
OsMPK21-2	7.1757	6.6721	6.14015	6.98985	6.9487	8.2001	7.7649	7.16845	7.4547	7.5476	7.77685	8.1483	12.4774	8.61345	9.4651	7.5016	9.62505	8.83435	7.03975	7.74065	7.9106	7.9759	8.63995
MAPKK	Seedling shoot	Seedling root	Root_7d_seedling	Mature_leaf	Young_leaf	SAM	Young_inflorescence_P1	Inflorescence_P2	Inflorescence_P3	Inflorescence_P4	Inflorescence_P5	Inflorescence_P6	Anther	Stigma	Ovary	Suspension_cell	Embryo	Endosperm	Seed_S1	Seed_S2	Seed_S3	Seed_S4	Seed_S5
OsMKK1	11.1312	10.9954	11.152	11.7097	11.3581	10.7261	10.6394	10.7044	10.8001	10.7989	10.4943	11.1408	10.3038	10.2372	11.1785	10.6317	10.5403	10.9655	11.4886	11.4918	11.051	10.4546	10.6454
OsMKK3	8.8817	8.5532	9.3408	9.3211	9.6344	10.2397	9.7282	9.3608	9.3375	9.0936	9.7251	8.8618	9.1418	8.9227	9.2775	9.1621	8.7835	8.5567	9.1178	9.2727	8.4133	8.445	8.9402
OsMKK4	8.5903	8.2899	8.4884	10.8527	10.3821	8.5281	10.0326	9.9036	10.1219	10.1164	8.4282	9.9129	9.0509	8.9995	9.0995	10.4039	8.2822	8.6027	9.9601	9.1949	8.8776	8.6035	9.0067
OsMKK5	10.7089	9.8119	10.4488	9.5776	8.8099	9.2034	9.0344	9.2926	9.2505	9.5675	10.1309	9.6572	12.6432	10.4104	10.0083	9.3936	9.3256	8.2583	9.3812	9.6506	9.3283	9.7846	9.3149
OsMKK6	11.1122	11.9965	12.0539	12.8438	12.8861	12.3262	12.9632	13.303	13.0628	12.77	11.8989	12.5206	10.9374	11.5791	11.925	11.9449	12.0602	11.8854	12.1199	11.9297	12.2223	12.3934	12.6906
OsMKK10-1	5.4495	6.0684	5.552	4.5998	6.7001	6.5348	5.9825	7.481	7.2801	6.6498	7.3755	8.3631	8.3619	4.9265	4.6392	5.034	7.8641	8.9632	7.1994	6.7084	7.7077	7.7697	6.3187
OsMKK10-2	10.1108	9.5345	9.5825	12.4781	9.4205	8.4428	10.6349	10.0139	10.5761	11.023	9.4475	11.1269	8.2905	7.0619	10.1848	9.1461	6.7822	9.9486	10.0422	10.3513	10.5315	9.8713	8.338
OsMKK10-3	NA	NA	NA	NA	NA	NA	NA	NA	NA	NA	NA	NA	NA	NA	NA	NA	NA	NA	NA	NA	NA	NA	NA
